# Supplementary material for: The Riddle of Cetuximab-Related Skin Toxicity: 1H-NMR Sebum Analysis Revealed Dynamic Lipid Alterations Associated with Skin Toxicity Development in Metastatic Colorectal Cancer Patients
Source: Cancers (Basel). 2022 Oct 28;14(21):5308. doi: 10.3390/cancers14215308 (PMC9656910; doi:10.3390/cancers14215308)
Supplement: Supplementary file 1 [file cancers-14-05308-s001.zip]

Archive with 1 entries (1 files):
- cancers-1954216-supplementary.pdf
